# Supplementary material for: Synthesis, Structure, and Properties of 2D Lanthanide(III) Coordination Polymers Constructed from Cyclotriphosphazene-Functionlized Hexacarboxylate Ligand
Source: Molecules. 2024 Nov 27;29(23):5602. doi: 10.3390/molecules29235602 (PMC11643244; doi:10.3390/molecules29235602)
Supplement: Supplementary file 1 [file molecules-29-05602-s001.zip]

Archive with 3 entries (3 files):
- checkcif-1.pdf
- checkcif-2.pdf
- ESI.pdf
